# Supplementary material for: Untargeted Metabolite Profiling Reveals Acute Toxicity of Pentosidine on Adipose Tissue of Rats
Source: Metabolites. 2024 Oct 9;14(10):539. doi: 10.3390/metabo14100539 (PMC11509468; doi:10.3390/metabo14100539)
Supplement: Supplementary file 1 [file metabolites-14-00539-s001.zip]

Archive with 1 entries (1 files):
- metabolites-3202605-supplementary.pdf
